# Supplementary material for: The Broad Habitat Spectrum of the CL500-11 Lineage (Phylum Chloroflexi), a Dominant Bacterioplankton in Oxygenated Hypolimnia of Deep Freshwater Lakes
Source: Front Microbiol. 2018 Nov 27;9:2891. doi: 10.3389/fmicb.2018.02891 (PMC6277806; doi:10.3389/fmicb.2018.02891)
Supplement: Table S2 — Summarized information for lakes where CL500-11 were investigated or detected. The first sheet contains lakes where CL500-11 have been enumerated with CARD-FISH, and the second sheet includes lakes where 16S rRNA sequences of CL500-11 have been retrieved. The references for the data are summarized in the third sheet. [file Table_2.xlsx]

## Sheet: Lakes with FISH data
Lakes where FISH on CL500-11 has been carried out
Lake	Reference	Maximum CL500-11 abundance (105 cells mL-1)	Month and depth with maximum recorded abundance	Maximum recorded CL500-11 percentage (% of prokaryotes)	Region	Origin	Trophic state	Mixing regime	Occurrence of anoxic bottom layer	Surface area (km2)	Surface elevation (m)	Maximum depth (m)	Water volume (106m3)	Water retention time (y)	Hypolimnetic temperature during stratification (°C)	pH range (min)	pH range (max)	TN range (min) (μg L-1)	TN range (max) (μg L-1)	TP range (min) (μg L-1)	TP range (max) (μg L-1)	Source for environmental measurements
Zurich	This study	1.31	December, 80 m	0.178	Europe	Glacial	Mesotrophic	Monomictic	yes	88	406	136	4300	1.4	4.5	7.1	8.7	291	922	6	45	This study. Only measurements from oxic layers (dissolved oxygen>5 mg/L) were used. TN was determined as the sum of NO3-N, NH4-N, and organic N.
Maggiore	This study	1.67	May, Hypolimnion*	0.198	Europe	Glacial	Oligo-mesotrophic	Monomictic	no	213	193	370	37900	4.1	6.5	7.2	9.3	690	1210	3	21	This study.
Como	This study	0.87	July, 200 m	0.088	Europe	Glacial	Mesotrophic	Monomictic	no	146	198	410	22500	4.5	6.6	7.5	9.9	NA	NA	10	34	This study.
Iseo	This study	1.579	July, 50 m	0.088	Europe	Glacial	Meso-eutrophic	Meromictic**	yes	62	186	251	7600	4.1	6.3	7.8	8.9	695	1268	6	42	This study. Only measurements from oxic layers (dissolved oxygen>5 mg/L) were used.
Garda	This study	1.774	September, 50 m	0.243	Europe	Glacial	Oligo-mesotrophic	Monomictic	no	368	65	350	48900	26.6	8.1	7.8	8.4	316	536	13	35	This study.
Thun	This study	1.369	July, 213 m	0.165	Europe	Glacial	Oligotrophic	Monomictic	no	48	558	217	6500	1.8	5.1	7.7	8.4	500	700	4	8	This study.
Mondsee	This study	0.65	September, 15 m	0.043	Europe	Glacial	Mesotrophic	Dimictic	yes	14	481	68	520	1.8	4.9	7.4	8	362	564	3.7	9.1	This study. Only measurements from oxic layers (dissolved oxygen>5 mg/L) were used.
Mashu	Okazaki et al., 2017	0.29	August, 100 m	0.039	Asia	Caldera	Oligotrophic	Dimictic	no	19.2	351	211	2640	200	3.8	7	8	60	80	<3	4	Data taken from Mori and Sato (2015) and the Japanese Ministry of the Environment public water database. Annual ranges recorded in the epilimnion were used.
Kusharo	Okazaki et al., 2017	0.027	August, 30 m	0.002	Asia	Caldera	Oligotrophic	Dimictic	no	79.6	121	118	2261	12	5.7	7	7.5	70	240	<3	4	Data taken from Mori and Sato (2015) and the Japanese Ministry of the Environment public water database. Annual ranges recorded in the epilimnion were used.
Toya	Okazaki et al., 2017	0.351	September, 50 m	0.105	Asia	Caldera	Mesotrophic	Dimictic	no	70.7	84	180	8272	9	4	7.1	7.8	240	380	3	10	Data taken from Mori and Sato (2015) and the Japanese Ministry of the Environment public water database. Annual ranges recorded in the epilimnion were used.
Inawashiro	Okazaki et al., 2017	0	October, 5–80 m	0	Asia	Tectonic	Oligotrophic	Monomictic	no	103.3	514	94	5320	5.4	4.7	6.6	7	170	340	<3	4	Data taken from Mori and Sato (2015) and the Japanese Ministry of the Environment public water database. Annual ranges recorded in the epilimnion were used.
Chuzenji	Okazaki et al., 2017	2.295	October, 100 m	0.154	Asia	Dammed	Oligotrophic	Monomictic	no	11.8	1269	163	1116	5.9	3.9	7.7	8.8	70	270	<3	9	Data taken from Mori and Sato (2015) and the Japanese Ministry of the Environment public water database. Annual ranges recorded in the epilimnion were used.
Sai	Okazaki et al., 2017	0.037	September, 30 m	0.003	Asia	Dammed	Oligotrophic	Monomictic	yes	2.1	900	72	81	1.6	4.7	7.4	8.8	60	320	3	8	Data taken from Mori and Sato (2015) and the Japanese Ministry of the Environment public water database. Annual ranges recorded in the epilimnion were used.
Motosu	Okazaki et al., 2017	0.364	September, 100 m	0.066	Asia	Dammed	Oligotrophic	Monomictic	no	4.7	900	122	319	6.5	5.6	6.8	7.9	150	250	<3	6	Data taken from Mori and Sato (2015) and the Japanese Ministry of the Environment public water database. Annual ranges recorded in the epilimnion were used.
T-Researvoir	Okazaki et al., 2017	0	September, 5–120 m	0	Asia	Artificial Reservoir	Mesotrophic	Monomictic	yes	13	390	121	660	0.27	4.5	7.2	9.2	180	460	<3	8	Data taken from Mori and Sato (2015) and the Japanese Ministry of the Environment public water database. Annual ranges recorded in the epilimnion were used.
Biwa	Okazaki et al., 2017	1.906	December, 80 m	0.259	Asia	Tectonic	Mesotrophic	Monomictic	no	670.3	85	104	27616	5.5	7.3	7.7	8.4	150	320	5	9	Data taken from Mori and Sato (2015) and the Japanese Ministry of the Environment public water database. Annual ranges recorded in the epilimnion were used.
Ikeda	Okazaki et al., 2017	0.811	September, 70 m	0.189	Asia	Caldera	Mesotrophic	Meromictic**	yes	10.9	66	233	1368	33.5	10.9	7.1	8.6	140	320	<3	6	Data taken from Mori and Sato (2015) and the Japanese Ministry of the Environment public water database. Annual ranges recorded in the epilimnion were used.
Michigan	Denef et al., 2016	0.46	September, 110 m	0.181	North America	Glacial	Oligotrophic	Dimictic	no	57753	176	281	4918000	62	4.3	NA	NA	NA	NA	2.6	5.2	Fujimoto et al. (2016). Only measurements from the deepest point (M110) were used.
Rimov Researvoir	Mehrshad et al., 2018	0.081	November, 40 m	0.002	Europe	Artificial Reservoir	Meso-eutrophic	Dimictic	yes	2.06	470	43	34.5	0.273973	4.7	6.8	9.4	631	2002	13	38.2	Data were measured throughout the studied year (2015). Annual ranges recorded in the epilimnion were used.
NA, not available.
Data sources are shown in the "Reference" sheet in this file.
* Bacterial abundance in the hypolimnion of Lake Maggiore was determined using a pooled sample from different depths.
** The upper hypolimnion was oxygenated in these meromictic lakes.

## Sheet: Lakes with sequence detection
Lakes where 16S rRNA sequences of CL500-11 were detected
Lake	Method	Accession No.	Reference	Region	Origin	Trophic state	Mixing regime	Surface area (km2)	Surface elevation(m)	Maximum depth (m)	Water volume (106m3)	Water retention time (y)
Superior	Amplicon	not provided	Rozmarynowycz, 2011	North America	Glacial	Oligotrophic	Dimictic	82097	183	406	12232000	173
Huron	Amplicon	not provided	Rozmarynowycz, 2011	North America	Glacial	Oligotrophic	Dimictic	59565	176	229	3538000	21
Crater	Cloning	AF316758-AF316761	Urbach et al., 2001	North America	Caldera	Oligotrophic	Dimictic	53	1883	594	18700	157
Yellowstone	Cloning	HM446117, HM446145, HM856384	Yang et al., 2011; Clingenpeel et al., 2011	North America	Caldera	Oligo-mesotrophic	Dimictic	341	2357	131	16540	14
Stechlin	Cloning	AB781443, AB831240	Tada and Grossart, 2014	Europe	Glacial	Oligo-mesotrophic	Dimictic	4.3	60	68	100	>40
Annecy	Cloning	AJ965812, AJ965898, AJ965858, AJ965870	Humbert et al., 2009	Europe	Glacial	Oligotrophic	Monomictic	28	447	65	1124	4
Bourget	Cloning	AJ966070	Humbert et al., 2009	Europe	Glacial	Mesotrophic	Monomictic	45	232	145	3600	8
Geneva	Cloning	AJ966118, AJ966120, AJ966121, AJ966124	Humbert et al., 2009	Europe	Glacial	Mesotrophic	Monomictic	580	372	310	8900	11.8
Breiter Luzin	Cloning	DQ501287	Allgaier and Grossart, 2006	Europe	Glacial	Mesotrophic	Monomictic	3.6	84	59	67.5	NA
Zurich	Cloning	FN668367, FN668368	Van den Wyngaert et al., 2011	Europe	Glacial	Mesotrophic	Monomictic	88	406	136	4300	1.4
Soyang	Cloning	AF107533	Unpublished sequence	Asia	Artificial Reservoir	Mesotrophic	Monomictic	45	165	110	2900	0.72
Baikal	Amplicon	not provided	Kurilkina et al., 2016	Asia	Tectonic	Oligotrophic	Dimictic	31722	455	1637	23615000	330
Naheul Huapi	Amplicon	PRJNA254988	Elser et al., 2015	South America	Glacial	Oligotrophic	Monomictic	529	765	438	83053	12.4
NA, not available.

## Sheet: References
References for the nucleotide sequences
Allgaier M, Grossart HP. (2006). Seasonal dynamics and phylogenetic diversity of free-living and particle-associated bacterial communities in four lakes in northeastern Germany. Aquat Microb Ecol 45: 115–128.
Clingenpeel S, Macur RE, Kan J, Inskeep WP, Lovalvo D, Varley J, et al. (2011). Yellowstone Lake: High-energy geochemistry and rich bacterial diversity. Environ Microbiol 13: 2172–2185.
Elser JJ, Bastidas Navarro M, Corman JR, Emick H, Kellom M, Laspoumaderes C, et al. (2015). Community structure and biogeochemical impacts of microbial life on floating pumice. Appl Environ Microbiol 81: 1542–1549.
Humbert JF, Dorigo U, Cecchi P, Le Berre B, Debroas D, Bouvy M. (2009). Comparison of the structure and composition of bacterial communities from temperate and tropical freshwater ecosystems. Environ Microbiol 11: 2339–2350.
Kurilkina MI, Zakharova YR, Galachyants YP, Petrova DP, Bukin YS, Domysheva VM, et al. (2016). Bacterial community composition in the water column of the deepest freshwater Lake Baikal as determined by next-generation sequencing Sobecky P (ed). FEMS Microbiol Ecol 92: fiw094.
Rozmarynowycz MJ. (2014). Spatio-Temporal Distribution Of Microbial Communities In The Laurentian Great Lakes. (Doctoral Dissertation) Bowling Green State University.
Tada Y, Grossart H-P. (2014). Community shifts of actively growing lake bacteria after N-acetyl-glucosamine addition: improving the BrdU-FACS method. ISME J 8: 441–454.
Urbach E, Vergin KL, Young L, Morse A, Larson GL, Giovannoni SJ. (2001). Unusual bacterioplankton community structure in ultra-oligotrophic Crater Lake. Limnol Oceanogr 46: 557–572.
Yang T, Lyons S, Aguilar C, Cuhel R, Teske A. (2011). Microbial communities and chemosynthesis in Yellowstone Lake sublacustrine hydrothermal vent waters. Front Microbiol 2: 1–17.
Van den Wyngaert S, Salcher MM, Pernthaler J, Zeder M, Posch T. (2011) Quantitative dominance of seasonally persistent filamentous cyanobacteria (Planktothrix rubescens) in the microbial assemblages of a temperate lake. Limnol Oceanogr 56:97-109.
References for limnological profiles of the lakes
Callieri C. (2016). Micro-players for macro-roles: Aquatic microbes in deep lakes. J Limnol 75: 191–200.
Callieri C, Hernández-Avilés S, Salcher MM, Fontaneto D, Bertoni R. (2016). Distribution patterns and environmental correlates of Thaumarchaeota abundance in six deep subalpine lakes. Aquat Sci 78: 215–225.
Diaz MM, Pedrozo FL, Temporetti PF. (1998). Phytoplankton of two Araucanian lakes of differing trophic status (Argentina). Hydrobiologia 369/370: 45–57.
Fujimoto M, Cavaletto J, Liebig JR, McCarthy A, Vanderploeg HA, Denef VJ. (2016). Spatiotemporal distribution of bacterioplankton functional groups along a freshwater estuary to pelagic gradient in Lake Michigan. J Great Lakes Res 42: 1036–1048.
MASSOL F, DAVID P, GERDEAUX D, JARNE P. (2007). The influence of trophic status and large-scale climatic change on the structure of fish communities in Perialpine lakes. J Anim Ecol 76: 538–551.
Mori K, Sato Y. (2015). Japanese Lakes. Asakura Publishing: Tokyo, Japan.
Thevenon F, Wirth SB, Fujak M, Poté J, Girardclos S. (2013). Human impact on the transport of terrigenous and anthropogenic elements to peri-alpine lakes (Switzerland) over the last decades. Aquat Sci 75: 413–424.
Wu QL, Hahn MW. (2006). Differences in structure and dynamics of Polynucleobacter communities in a temperate and a subtropical lake, revealed at three phylogenetic levels. FEMS Microbiol Ecol 57: 67–79.
Nico Salmaso, The Deep Southern Subalpine Lakes: http://www.limno.eu/DSL/DSL.html
International Lake Environment Committee Foundation, World Lake Database: http://wldb.ilec.or.jp/
NOAA - Great Lakes Environmental Research Laboratory, Lake by Lake Profiles: https://www.glerl.noaa.gov/education/ourlakes/lakes.html
The Japanese Ministry of the Environment public water database: https://water-pub.env.go.jp/water-pub/mizu-site/index.asp
